# Supplementary material for: Exploring perceptions, readiness, barriers, and facilitators related to the potential implementation of postpartum depression screening: A mixed-methods study in a Lebanese maternity setting
Source: PLoS One. 2026 Jul 30;21(7):e0354470. doi: 10.1371/journal.pone.0354470 (PMC13423026; doi:10.1371/journal.pone.0354470)
Supplement: S3 File — (XLSX) [file pone.0354470.s003.xlsx]

## Sheet: Sheet1
ID	Do you have knowledge about postpartum depression?	Have you heard of the term 'Baby Blues'?	Is postpartum depression different from 'Baby Blues'?	Which option best describes the duration of 'Baby Blues' compared with postpartum depression?	What are the risk factors for postpartum depression? (Select all that apply)	In your opinion, what are the symptoms of postpartum depression? (Select all that apply)	In your opinion, what are the treatment methods for postpartum depression? (Select all that apply)	In your opinion, what are the consequences of untreated postpartum depression? (Select all that apply)	Who is the most appropriate person to manage postpartum depression?	Please specify	Have you heard of a screening questionnaire for postpartum depression?	Postpartum depression is a serious condition and should be routinely screened for all women after childbirth	I feel confident in my ability to recognize signs of postpartum depression in mothers	Screening for postpartum depression should be part of routine postpartum care in the hospital	Lack of time prevents healthcare providers from adequately screening for postpartum depression in the ward	Nurses and midwives can play a key role in screening for postpartum depression	I ask mothers about their mental health status before discharge from the hospital	I provide mothers with information about signs of postpartum depression before they leave the hospital	If I suspect postpartum depression, I inform the physician or ward supervisor	I have received training in mental health or postpartum depression during my professional career	I believe I have sufficient knowledge and tools to support a mother showing signs of emotional or psychological distress
1	Yes	Yes	No	Both conditions typically last the same duration—about 3 weeks.	Unplanned or unwanted pregnancy,Financial problems or financial insecurity	Persistent sadness or low mood	Psychotherapy	Chronic depression and suicidal thoughts	Psychologist or Psychiatrist		No	Strongly agree	Disagree	Agree	Strongly agree	Disagree	Sometimes	Rarely	Sometimes	No	No
2	Yes	Yes	Yes	Baby Blues usually lasts up to 2 weeks; postpartum depression persists beyond 2 weeks and may last for several months.	Financial problems or financial insecurity, Premature birth or health problems in the baby	Sleep disturbances,Persistent sadness or low mood, Difficulty bonding with the baby	Psychotherapy, Antidepressants	Chronic depression and suicidal thoughts	Psychologist or Psychiatrist		No	Strongly agree	Disagree	Agree	Agree	Agree	Sometimes	Sometimes	Sometimes	No	No
3	Yes	Yes	Yes	Baby Blues usually lasts up to 2 weeks; postpartum depression persists beyond 2 weeks and may last for several months.	Premature birth or health problems in the baby, Financial problems or financial insecurity, Unplanned or unwanted pregnancy	Sleep disturbances,Persistent sadness or low mood, Difficulty bonding with the baby	Psychotherapy	Chronic depression and suicidal thoughts	Psychologist or Psychiatrist		No	Strongly agree	Agree	Agree	Agree	Agree	Always	Always	Always	Yes	Yes
4	Yes	No	Yes	Baby Blues lasts several months; postpartum depression is limited to the first postpartum week.	Unplanned or unwanted pregnancy, Premature birth or health problems in the baby,Financial problems or financial insecurity	Persistent sadness or low mood, Difficulty bonding with the baby, Sleep disturbances	Psychotherapy	Poor emotional development in the child, Chronic depression and suicidal thoughts	Psychologist or Psychiatrist		No	Strongly agree	Agree	Strongly agree	Strongly agree	Strongly agree	Always	Sometimes	Sometimes	No	No
5	Yes	Yes	No	Baby Blues usually lasts up to 2 weeks; postpartum depression persists beyond 2 weeks and may last for several months.	Unplanned or unwanted pregnancy,Financial problems or financial insecurity,Premature birth or health problems in the baby	Sleep disturbances,Persistent sadness or low mood,Difficulty bonding with the baby	Psychotherapy, Antidepressants	Chronic depression and suicidal thoughts	Psychologist or Psychiatrist		No	Agree	Agree	Agree	Agree	Agree	Rarely	Rarely	Sometimes	Yes	No
6	No	Yes	Yes	Baby Blues usually lasts up to 2 weeks; postpartum depression persists beyond 2 weeks and may last for several months.	Premature birth or health problems in the baby	Sleep disturbances,Persistent sadness or low mood, Difficulty bonding with the baby	Psychotherapy	Poor emotional development in the child, Chronic depression and suicidal thoughts	Social Worker		No	Strongly agree	Strongly agree	Agree	Agree	Agree	Sometimes	Sometimes	Always	No	No
7	Yes	Yes	Yes	Baby Blues lasts several months; postpartum depression is limited to the first postpartum week.	Premature birth or health problems in the baby	Difficulty bonding with the baby	Psychotherapy	Chronic depression and suicidal thoughts	Other person / Please specify	Husband	Yes	Strongly agree	Agree	Agree	Disagree	Strongly agree	Sometimes	Always	Always	Yes	Yes
8	Yes	Yes	Yes	Both conditions typically last the same duration—about 3 weeks.	Unplanned or unwanted pregnancy,Financial problems or financial insecurity, Premature birth or health problems in the baby	Sleep disturbances,Persistent sadness or low mood, Difficulty bonding with the baby	Psychotherapy	Chronic depression and suicidal thoughts	Psychologist or Psychiatrist		No	Strongly agree	Agree	Strongly agree	Agree	Agree	Sometimes	Sometimes	Always	No	No
9	Yes	Yes	Yes	Both conditions typically last the same duration—about 3 weeks.	Unplanned or unwanted pregnancy,Financial problems or financial insecurity	Difficulty bonding with the baby,Persistent sadness or low mood	No treatment is necessary; symptoms will resolve on their own	Chronic depression and suicidal thoughts	Psychologist or Psychiatrist		No	Disagree	Disagree	Agree	Agree	Agree	Rarely	Rarely	Sometimes	No	No
10	Yes	Yes	No	Baby Blues usually lasts up to 2 weeks; postpartum depression persists beyond 2 weeks and may last for several months.	Premature birth or health problems in the baby,Unplanned or unwanted pregnancy	Sleep disturbances,Persistent sadness or low mood, Difficulty bonding with the baby	Psychotherapy,Antidepressants	Chronic depression and suicidal thoughts,Poor emotional development in the child	Psychologist or Psychiatrist		No	Agree	Agree	Agree	Disagree	Agree	Sometimes	Sometimes	Sometimes	No	No
11	Yes	Yes	Yes	Baby Blues usually lasts up to 2 weeks; postpartum depression persists beyond 2 weeks and may last for several months.	Unplanned or unwanted pregnancy,Financial problems or financial insecurity, Premature birth or health problems in the baby	Sleep disturbances,Persistent sadness or low mood,Difficulty bonding with the baby	Psychotherapy,Antidepressants	Poor emotional development in the child, Chronic depression and suicidal thoughts	Psychologist or Psychiatrist		Yes	Strongly agree	Agree	Agree	Strongly Disagree	Strongly agree	Sometimes	Sometimes	Always	Yes	Yes
12	Yes	Yes	Yes	Baby Blues usually lasts up to 2 weeks; postpartum depression persists beyond 2 weeks and may last for several months.	Unplanned or unwanted pregnancy	Difficulty bonding with the baby	Psychotherapy	Chronic depression and suicidal thoughts	Psychologist or Psychiatrist		No	Strongly agree	Strongly agree	Strongly agree	Agree	Agree	Always	Always	Always	Yes	Yes
13	Yes	Yes	Yes	Baby Blues lasts several months; postpartum depression is limited to the first postpartum week.	Unplanned or unwanted pregnancy, Premature birth or health problems in the baby	Difficulty bonding with the baby,Sleep disturbances,Persistent sadness or low mood	Psychotherapy	Poor emotional development in the child, Chronic depression and suicidal thoughts	Psychologist or Psychiatrist		No	Strongly agree	Agree	Agree	Agree	Strongly agree	Always	Rarely	Always	No	No
14	Yes	Yes	Yes	Baby Blues lasts several months; postpartum depression is limited to the first postpartum week.	Premature birth or health problems in the baby	Sleep disturbances,Persistent sadness or low mood, Difficulty bonding with the baby, Improved concentration and decision-making	No treatment is necessary; symptoms will resolve on their own, Psychotherapy	Chronic depression and suicidal thoughts, Poor emotional development in the child, Improved maternal sleep due to reduced activity	Social Worker		Yes	Strongly agree	Agree	Agree	Strongly agree	Strongly agree	Sometimes	Sometimes	Sometimes	Yes	Yes
